# Supplementary material for: The Polymers of Diethynylarenes—Is Selective Polymerization at One Acetylene Bond Possible? A Review
Source: Polymers (Basel). 2023 Feb 22;15(5):1105. doi: 10.3390/polym15051105 (PMC10006943; doi:10.3390/polym15051105)
Supplement: Supplementary file 1 [file polymers-15-01105-s001.zip]

Archive with 2 entries (2 files):
- polymers-2131817-Table S1.pdf
- polymers-2131817-Table S2.pdf
